# Supplementary material for: Mutations in gliclazide‐associated genes may predict poor bladder cancer prognosis
Source: FEBS Open Bio. 2019 Feb 6;9(3):457–67. doi: 10.1002/2211-5463.12583 (PMC6396154; doi:10.1002/2211-5463.12583)
Supplement: Supplementary file 1 — Table S1. Fifty gliclazide‐related genes. [file FEB4-9-457-s001.xlsx]

## Sheet: Sheet2
#Gene	Identifier	Domain_summary_url	Annotation	Other_names_and_aliases
TIMP1	9606.ENSP00000218388	http://smart.embl.de/smart/DD2.cgi?smart=207:NTR(24|199)+	TIMP metallopeptidase inhibitor 1; Metalloproteinase inhibitor that functions by forming one to one complexes with target metalloproteinases, such as collagenases, and irreversibly inactivates them by binding to their catalytic zinc cofactor. Acts on MMP1, MMP2, MMP3, MMP7, MMP8, MMP9, MMP10, MMP11, MMP12, MMP13 and MMP16. Does not act on MMP14. Also functions as a growth factor that regulates ce…	1D2B	1D2B	1D2B	1D2B	1LQN	1LQN	1LQN	1LQN	1OO9	1OO9	1OO9	1UEA	1UEA	1UEA	2J0T	2J0T	2J0T	339455	339456	339457	339458	339459	3MA2	3MA2	3MA2	3MA2	3V96	3V96	3V96	7076	7076	7076	7076	A93372	A93372	A93372	AAA52436.1	AAA63234.1	AAA75558.1	AAD14009.1	AAH00866.1	AK296116	AK311937	B4DJK3_HUMAN	BAA01913.1	BAG34878.1
MMP2	9606.ENSP00000219070	http://smart.embl.de/smart/DD2.cgi?smart=660:SIGNAL(1|29)+Pfam_PG_binding_1(43|97)+ZnMc(115|447)+FN2(226|274)+FN2(284|332)+FN2(342|390)+HX(475|518)+HX(520|563)+HX(568|615)+HX(617|660)+	Matrix metallopeptidase 2 (gelatinase A, 72kDa gelatinase, 72kDa type IV collagenase); Ubiquitinous metalloproteinase that is involved in diverse functions such as remodeling of the vasculature, angiogenesis, tissue repair, tumor invasion, inflammation, and atherosclerotic plaque rupture. As well as degrading extracellular matrix proteins, can also act on several nonmatrix proteins such as big en…	1CK7	1CK7	1CK7	1CK7	1CXW	1CXW	1CXW	1CXW	1EAK	1EAK	1EAK	1EAK	1GEN	1GEN	1GEN	1GEN	1GXD	1GXD	1GXD	1GXD	1HOV	1HOV	1HOV	1HOV	1J7M	1J7M	1J7M	1J7M	1KS0	1KS0	1KS0	1KS0	1QIB	1QIB	1QIB	1QIB	1RTG	1RTG	1RTG	1RTG	277950	288061	288062	288063	288064	288065
TGFB1	9606.ENSP00000221930	http://smart.embl.de/smart/DD2.cgi?smart=390:Pfam_TGFb_propeptide(11|261)+TGFB(293|390)+	Transforming growth factor, beta 1; Multifunctional protein that controls proliferation, differentiation and other functions in many cell types. Many cells synthesize TGFB1 and have specific receptors for it. It positively and negatively regulates many other growth factors. It plays an important role in bone remodeling as it is a potent stimulator of osteoblastic bone formation, causing chemotaxi…	1KLA	1KLA	1KLA	1KLA	1KLC	1KLC	1KLC	1KLC	1KLD	1KLD	1KLD	1KLD	301573	301574	3KFD	3KFD	3KFD	4KV5	4KV5	4KV5	7040	7040	7040	7040	A27513	A27513	A27513	A8K792	A8K792	A8K792	A8K792	AAA36735.1	AAH00125.1	AAH01180.1	AAH22242.1	AAP35909.1	AAQ18641.1	AAQ18642.1	AAV71148.1	AAX59016.1	AAX59017.1	AAX59020.1	AAX59022.1	AAX59024.1	AAX59025.1	AAX59027.1
HGF	9606.ENSP00000222390	http://smart.embl.de/smart/DD2.cgi?smart=728:SIGNAL(1|31)+PAN_AP(37|122)+KR(126|208)+KR(209|290)+KR(303|385)+KR(389|471)+Tryp_SPc(494|716)+	Hepatocyte growth factor (hepapoietin A; scatter factor); Potent mitogen for mature parenchymal hepatocyte cells, seems to be a hepatotrophic factor, and acts as a growth factor for a broad spectrum of tissues and cell types. Activating ligand for the receptor tyrosine kinase MET by binding to it and promoting its dimerization	1BHT	1BHT	1BHT	1BHT	1GMN	1GMN	1GMN	1GMN	1GMO	1GMO	1GMO	1GMO	1GP9	1GP9	1GP9	1GP9	1NK1	1NK1	1NK1	1NK1	1SHY	1SHY	1SHY	1SI5	1SI5	1SI5	1SI5	2HGF	2HGF	2HGF	2HGF	2QJ2	2QJ2	2QJ2	2QJ2	3082	3082	3082	3082	331126	331127	331128	331129	331130	331131	331132
SERPINE1	9606.ENSP00000223095	http://smart.embl.de/smart/DD2.cgi?smart=402:SIGNAL(1|23)+SERPIN(40|402)+	Serpin peptidase inhibitor, clade E (nexin, plasminogen activator inhibitor type 1), member 1; Serine protease inhibitor. This inhibitor acts as 'bait' for tissue plasminogen activator, urokinase, protein C and matriptase-3/TMPRSS7. Its rapid interaction with PLAT may function as a major control point in the regulation of fibrinolysis	1A7C	1A7C	1A7C	1A7C	1B3K	1B3K	1B3K	1B3K	1C5G	1C5G	1C5G	1C5G	1DB2	1DB2	1DB2	1DB2	1DVM	1DVM	1DVM	1DVM	1DVN	1DVN	1DVN	1DVN	1LJ5	1LJ5	1LJ5	1LJ5	1OC0	1OC0	1OC0	331783	331784	3CVM	3CVM	3CVM	3CVM	3EOX	3EOX	3EOX	3EOX	3PB1	3PB1	3PB1	3PB1	3Q02
SPARC	9606.ENSP00000231061	http://smart.embl.de/smart/DD2.cgi?smart=303:SIGNAL(1|17)+FOLN(71|94)+KAZAL(94|149)+Pfam_SPARC_Ca_bdg(152|289)+	Secreted protein, acidic, cysteine-rich (osteonectin); Appears to regulate cell growth through interactions with the extracellular matrix and cytokines. Binds calcium and copper, several types of collagen, albumin, thrombospondin, PDGF and cell membranes. There are two calcium binding sites; an acidic domain that binds 5 to 8 Ca(2+) with a low affinity and an EF-hand loop that binds a Ca(2+) ion …	1BMO	1BMO	1BMO	1BMO	1NUB	1NUB	1NUB	1NUB	1SRA	1SRA	1SRA	1SRA	2V53	2V53	2V53	325007	325008	325009	325010	325011	6678	6678	6678	6678	A32821	A32821	A32821	AAA60570.1	AAA60993.1	AAH04974.1	AAH08011.1	AAH72457.1	AL709729	AL709729	AL709729	AL709729	BC004974	BC004974	BC004974	BC004974	BC008011	BC008011	BC008011	BC008011	BC072457	BC072457
KCNJ8	9606.ENSP00000240662	http://smart.embl.de/smart/DD2.cgi?smart=424:Pfam_IRK(37|380)+	Potassium inwardly-rectifying channel, subfamily J, member 8; This potassium channel is controlled by G proteins. Inward rectifier potassium channels are characterized by a greater tendency to allow potassium to flow into the cell rather than out of it. Their voltage dependence is regulated by the concentration of extracellular potassium; as external potassium is raised, the voltage range of the …	273594	273595	3764	3764	3764	AAH00544.1	AC010185	BAA08851.1	BAA08852.1	BC000544	BC000544	BC000544	BC000544	CCDS8692.1	CCDS8692.1	D50312	D50312	D50312	D50315	D50315	D50315	ENSG00000121361	ENSG00000121361	ENSG00000121361	ENSP00000240662	ENSP00000240662	ENSP00000440012	ENSP00000443381	ENST00000240662	ENST00000537950	ENST00000539350	F5GY12_HUMAN	HGNC:6269	HPA031066	Hs.102308	Hs.619408	Hs.741642	IPI00020003.1	IPI00984961.1	IRK8_HUMAN	Inward rectifier K(+) channel Kir6.1	Inward rectifier K(+) channel Kir6.1	KCNJ8	KCNJ8	KCNJ8	KCNJ8
VHL	9606.ENSP00000256474	http://smart.embl.de/smart/DD2.cgi?smart=213:Pfam_VHL(58|213)+	Von Hippel-Lindau tumor suppressor, E3 ubiquitin protein ligase; Involved in the ubiquitination and subsequent proteasomal degradation via the von Hippel-Lindau ubiquitination complex. Seems to act as a target recruitment subunit in the E3 ubiquitin ligase complex and recruits hydroxylated hypoxia- inducible factor (HIF) under normoxic conditions. Involved in transcriptional repression through in…	179760	179770	1LM8	1LM8	1LM8	1LM8	1LQB	1LQB	1LQB	1LQB	1VCB	1VCB	1VCB	1VCB	314207	314208	3ZRC	3ZRC	3ZRC	3ZRC	3ZRF	3ZRF	3ZRF	3ZRF	3ZTC	3ZTC	3ZTC	3ZTC	3ZTD	3ZTD	3ZTD	3ZTD	3ZUN	3ZUN	3ZUN	3ZUN	4AJY	4AJY	4AJY	4AWJ	4AWJ	4AWJ	4B95	4B95	4B95	4B9K
THBS1	9606.ENSP00000260356	http://smart.embl.de/smart/DD2.cgi?smart=1170:SIGNAL(1|18)+TSPN(24|221)+COIL(287|314)+VWC(318|372)+TSP1(382|429)+TSP1(438|490)+TSP1(495|547)+EGF(550|587)+EGF(591|645)+EGF(649|690)+Pfam_TSP_3(727|762)+Pfam_TSP_3(762|785)+Pfam_TSP_3(786|821)+Pfam_TSP_3(821|844)+Pfam_TSP_3(845|882)+Pfam_TSP_3(883|918)+Pfam_TSP_3(919|954)+Pfam_TSP_C(972|1170)+	Thrombospondin 1; Adhesive glycoprotein that mediates cell-to-cell and cell-to-matrix interactions. Binds heparin. May play a role in dentinogenesis and/or maintenance of dentin and dental pulp (By similarity). Ligand for CD36 mediating antiangiogenic properties. Plays a role in ER stress response, via its interaction with the activating transcription factor 6 alpha (ATF6) which produces adaptive…	1LSL	1LSL	1LSL	1LSL	1UX6	1UX6	1UX6	1UX6	1Z78	1Z78	1Z78	1Z78	1ZA4	1ZA4	1ZA4	1ZA4	282712	282713	2ERF	2ERF	2ERF	2ERF	2ES3	2ES3	2ES3	2ES3	2OUH	2OUH	2OUH	2OUH	2OUJ	2OUJ	2OUJ	2OUJ	3R6B	3R6B	3R6B	3R6B	5FOE	5FOE	5FOE	7057	7057	7057	7057	A0PJG0_HUMAN
VWF	9606.ENSP00000261405	http://smart.embl.de/smart/DD2.cgi?smart=2813:VWD(19|178)+C8(218|292)+Pfam_TIL(295|348)+VWC(350|410)+VWD(377|540)+C8(577|649)+Pfam_TIL(652|707)+Pfam_TIL(776|827)+VWC(829|871)+VWD(856|1012)+C8(1053|1127)+Pfam_TIL(1141|1196)+VWA(1275|1458)+VWA(1496|1669)+VWA(1689|1863)+VWD(1938|2101)+C8(2132|2200)+Pfam_TIL(2203|2254)+VWC(2257|2325)+VWC(2431|2494)+VWC(2582|2644)+CT(2727|2812)+	Von Willebrand factor; Important in the maintenance of hemostasis, it promotes adhesion of platelets to the sites of vascular injury by forming a molecular bridge between sub-endothelial collagen matrix and platelet-surface receptor complex GPIb-IX-V. Also acts as a chaperone for coagulation factor VIII, delivering it to the site of injury, stabilizing its heterodimeric structure and protecting i…	1AO3	1AO3	1AO3	1AO3	1ATZ	1ATZ	1ATZ	1ATZ	1AUQ	1AUQ	1AUQ	1AUQ	1FE8	1FE8	1FE8	1FE8	1FNS	1FNS	1FNS	1FNS	1IJB	1IJB	1IJB	1IJB	1IJK	1IJK	1IJK	1IJK	1M10	1M10	1M10	1M10	1OAK	1OAK	1OAK	1OAK	1SQ0	1SQ0	1SQ0	1SQ0	1U0N	1U0N	1U0N	1U0N	1UEX	1UEX
PDGFRB	9606.ENSP00000261799	http://smart.embl.de/smart/DD2.cgi?smart=1106:IG(39|121)+IGc2(226|298)+IG(325|416)+TRANS(534|556)+TyrKc(600|958)+	Platelet-derived growth factor receptor, beta polypeptide; Tyrosine-protein kinase that acts as cell-surface receptor for homodimeric PDGFB and PDGFD and for heterodimers formed by PDGFA and PDGFB, and plays an essential role in the regulation of embryonic development, cell proliferation, survival, differentiation, chemotaxis and migration. Plays an essential role in blood vessel development by p…	1GQ5	1GQ5	1GQ5	1GQ5	1H9O	1H9O	1H9O	1H9O	1LWP	1LWP	1LWP	1LWP	1SHA	1SHA	1SHA	2L6W	2L6W	2L6W	2L6W	2PLD	2PLD	2PLD	2PLE	2PLE	2PLE	324885	324886	324887	324888	3MJG	3MJG	3MJG	3MJG	5159	5159	5159	5159	A28206	A28206	A28206	AAA36427.1	AAA60049.1	AAC51675.1	AAH32224.1	AC005895	AC005895
FLT4	9606.ENSP00000261937	http://smart.embl.de/smart/DD2.cgi?smart=1363:SIGNAL(1|24)+IG(36|133)+IG(237|328)+IG(341|419)+IG(430|552)+IGc2(569|660)+IGc2(690|755)+TRANS(776|798)+TyrKc(845|1169)+	Fms-related tyrosine kinase 4; Tyrosine-protein kinase that acts as a cell-surface receptor for VEGFC and VEGFD, and plays an essential role in adult lymphangiogenesis and in the development of the vascular network and the cardiovascular system during embryonic development. Promotes proliferation, survival and migration of endothelial cells, and regulates angiogenic sprouting. Signaling by activa…	2324	2324	2324	2324	325819	325820	325821	325822	4BSJ	4BSJ	4BSJ	4BSK	4BSK	4BSK	A48999	A48999	A48999	A8K6L4	A8K6L4	A8K6L4	A8K6L4	AAA85215.1	AAB28539.1	AAO89504.1	AAO89505.1	AC122714	AC122714	AC122714	AC122714	ACF47600.1	AK291679	AK291679	AK291679	AK291679	AY233382	AY233382	AY233382	AY233382	AY233383	AY233383	AY233383	AY233383	B5A926	B5A926	B5A926	B5A926
CREBBP	9606.ENSP00000262367	http://smart.embl.de/smart/DD2.cgi?smart=2442:ZnF_TAZ(348|433)+Pfam_KIX(587|667)+BROMO(1084|1194)+KAT11(1342|1648)+ZnF_ZZ(1701|1742)+ZnF_TAZ(1766|1844)+Pfam_Creb_binding(2016|2115)+COIL(2190|2217)+	CREB binding protein; Acetylates histones, giving a specific tag for transcriptional activation. Also acetylates non-histone proteins, like NCOA3 and FOXO1. Binds specifically to phosphorylated CREB and enhances its transcriptional activity toward cAMP-responsive genes. Acts as a coactivator of ALX1. Acts as a circadian transcriptional coactivator which enhances the activity of the circadian tran…	1387	1387	1387	1387	180850	1JSP	1JSP	1JSP	1LIQ	1LIQ	1LIQ	1LIQ	1RDT	1RDT	1RDT	1WO3	1WO3	1WO3	1WO3	1WO4	1WO4	1WO4	1WO4	1WO5	1WO5	1WO5	1WO5	1WO6	1WO6	1WO6	1WO6	1WO7	1WO7	1WO7	1WO7	1ZOQ	1ZOQ	1ZOQ	286299	286300	286301	286302	286303	286304	2D82	2D82
EP300	9606.ENSP00000263253	http://smart.embl.de/smart/DD2.cgi?smart=2414:ZnF_TAZ(332|417)+Pfam_KIX(566|646)+COIL(1003|1029)+BROMO(1048|1158)+KAT11(1306|1611)+ZnF_ZZ(1664|1705)+ZnF_TAZ(1729|1807)+Pfam_Creb_binding(1990|2099)+	E1A binding protein p300; Functions as histone acetyltransferase and regulates transcription via chromatin remodeling. Acetylates all four core histones in nucleosomes. Histone acetylation gives an epigenetic tag for transcriptional activation. Mediates cAMP-gene regulation by binding specifically to phosphorylated CREB protein. Mediates acetylation of histone H3 at 'Lys-122' (H3K122ac), a modifi…	1L3E	1L3E	1L3E	1L3E	1P4Q	1P4Q	1P4Q	1P4Q	2033	2033	2033	2033	2K8F	2K8F	2K8F	2MH0	2MH0	2MH0	2MZD	2MZD	2MZD	313521	3BIY	3BIY	3BIY	3BIY	3I3J	3I3J	3I3J	3I3J	3IO2	3IO2	3IO2	3IO2	3P57	3P57	3P57	3T92	3T92	3T92	3T92	4BHW	4BHW	4BHW	4PZR	4PZR
EPAS1	9606.ENSP00000263734	http://smart.embl.de/smart/DD2.cgi?smart=870:HLH(20|75)+PAS(86|152)+PAS(232|298)+PAC(304|347)+Pfam_HIF-1(516|550)+Pfam_HIF-1a_CTAD(831|870)+	Endothelial PAS domain protein 1; Transcription factor involved in the induction of oxygen regulated genes. Binds to core DNA sequence 5'-[AG]CGTG-3' within the hypoxia response element (HRE) of target gene promoters. Regulates the vascular endothelial growth factor (VEGF) expression and seems to be implicated in the development of blood vessels and the tubular system of lung. May also play a rol…	1P97	1P97	1P97	1P97	2034	2034	2034	2034	2A24	2A24	2A24	305245	305246	3F1N	3F1N	3F1N	3F1O	3F1O	3F1O	3F1P	3F1P	3F1P	3H7W	3H7W	3H7W	3H82	3H82	3H82	4GHI	4GHI	4GHI	4GS9	4GS9	4GS9	4PKY	4PKY	4PKY	4XT2	4XT2	4XT2	AAB41495.1	AAC51212.1	AAH51338.1	AAY14704.1	AC016696	AC016912
KDR	9606.ENSP00000263923	http://smart.embl.de/smart/DD2.cgi?smart=1356:SIGNAL(1|19)+IG(38|119)+IG_like(135|218)+IG(231|325)+IGc2(343|405)+IG(430|548)+IG(556|662)+IGc2(679|744)+TRANS(763|785)+TyrKc(834|1160)+	Kinase insert domain receptor (a type III receptor tyrosine kinase); Tyrosine-protein kinase that acts as a cell-surface receptor for VEGFA, VEGFC and VEGFD. Plays an essential role in the regulation of angiogenesis, vascular development, vascular permeability, and embryonic hematopoiesis. Promotes proliferation, survival, migration and differentiation of endothelial cells. Promotes reorganizatio…	1VR2	1VR2	1VR2	1VR2	1Y6A	1Y6A	1Y6A	1Y6A	1Y6B	1Y6B	1Y6B	1Y6B	1YWN	1YWN	1YWN	1YWN	2M59	2M59	2M59	2MET	2MET	2MET	2MEU	2MEU	2MEU	2OH4	2OH4	2OH4	2OH4	2P2H	2P2H	2P2H	2P2H	2P2I	2P2I	2P2I	2P2I	2QU5	2QU5	2QU5	2QU5	2QU6	2QU6	2QU6	2QU6	2RL5
PIK3CA	9606.ENSP00000263967	http://smart.embl.de/smart/DD2.cgi?smart=1068:PI3K_p85B(31|108)+PI3K_rbd(173|292)+PI3K_C2(322|425)+C2(333|441)+PI3Ka(518|704)+COIL(707|729)+PI3Kc(798|1065)+	Phosphatidylinositol-4,5-bisphosphate 3-kinase, catalytic subunit alpha; Phosphoinositide-3-kinase (PI3K) that phosphorylates PtdIns (Phosphatidylinositol), PtdIns4P (Phosphatidylinositol 4- phosphate) and PtdIns(4,5)P2 (Phosphatidylinositol 4,5- bisphosphate) to generate phosphatidylinositol 3,4,5-trisphosphate (PIP3). PIP3 plays a key role by recruiting PH domain-containing proteins to the memb…	2ENQ	2ENQ	2ENQ	2ENQ	2RD0	2RD0	2RD0	318355	318356	318357	3HHM	3HHM	3HHM	3HIZ	3HIZ	3HIZ	3ZIM	3ZIM	3ZIM	4JPS	4JPS	4JPS	4L1B	4L1B	4L1B	4L23	4L23	4L23	4L2Y	4L2Y	4L2Y	4OVU	4OVU	4OVU	4OVV	4OVV	4OVV	4TUU	4TUU	4TUU	4TV3	4TV3	4TV3	4WAF	4WAF	4WAF
GPC1	9606.ENSP00000264039	http://smart.embl.de/smart/DD2.cgi?smart=558:Pfam_Glypican(8|557)+	Glypican 1; Cell surface proteoglycan that bears heparan sulfate. Binds, via the heparan sulfate side chains, alpha-4 (V) collagen and participates in Schwann cell myelination (By similarity). May act as a catalyst in increasing the rate of conversion of prion protein PRPN(C) to PRNP(Sc) via associating (via the heparan sulfate side chains) with both forms of PRPN, targeting them to lipid rafts a…	2817	2817	2817	2817	309490	309491	309492	309493	309494	309495	4ACR	4ACR	4ACR	4ACR	4AD7	4AD7	4AD7	4AD7	4BWE	4BWE	4BWE	4YWT	4YWT	4YWT	A36347	A36347	A36347	AAH51279.1	AAY24160.1	AC110619	AC110619	AC110619	AK095397	AK095397	AK095397	AK095397	AK096638	AK096638	AK096638	B3KTD1	B3KTD1	B3KTD1	BC051279	BC051279	BC051279	BC051279
FGF2	9606.ENSP00000264498	http://smart.embl.de/smart/DD2.cgi?smart=288:FGF(159|285)+	Fibroblast growth factor 2 (basic); Plays an important role in the regulation of cell survival, cell division, angiogenesis, cell differentiation and cell migration. Functions as potent mitogen in vitro	1BAS	1BAS	1BAS	1BAS	1BFB	1BFB	1BFB	1BFB	1BFC	1BFC	1BFC	1BFC	1BFF	1BFF	1BFF	1BFF	1BFG	1BFG	1BFG	1BFG	1BLA	1BLA	1BLA	1BLA	1BLD	1BLD	1BLD	1BLD	1CVS	1CVS	1CVS	1EV2	1EV2	1EV2	1FGA	1FGA	1FGA	1FGA	1FQ9	1FQ9	1FQ9	1II4	1II4	1II4	1IIL	1IIL
KNG1	9606.ENSP00000265023	http://smart.embl.de/smart/DD2.cgi?smart=644:CY(18|127)+CY(141|249)+CY(263|371)+	Kininogen 1; (1) Kininogens are inhibitors of thiol proteases; (2) HMW-kininogen plays an important role in blood coagulation by helping to position optimally prekallikrein and factor XI next to factor XII; (3) HMW-kininogen inhibits the thrombin- and plasmin- induced aggregation of thrombocytes; (4) the active peptide bradykinin that is released from HMW-kininogen shows a variety of physiologica…	1NY2	1NY2	1NY2	2WOK	2WOK	2WOK	2WOK	318724	318725	318726	3827	3827	3827	3827	4ASQ	4ASQ	4ASQ	4ASR	4ASR	4ASR	4ECB	4ECB	4ECB	4ECB	4ECC	4ECC	4ECC	4ECC	A01279	A01279	A01279	A01280	A01280	A01280	A8K474	A8K474	A8K474	A8K474	AAA35497.1	AAB59550.1	AAB59551.1	AAH60039.1	AAO61092.1	AC109780	AC109780	AC109780
EGF	9606.ENSP00000265171	http://smart.embl.de/smart/DD2.cgi?smart=1207:LY(67|108)+LY(110|150)+LY(151|192)+LY(193|238)+EGF(317|355)+EGF_CA(356|396)+EGF(400|437)+EGF(438|477)+LY(504|546)+LY(547|589)+LY(590|633)+LY(634|676)+LY(677|718)+EGF(744|781)+EGF(834|869)+EGF_CA(870|911)+EGF_like(912|952)+EGF(975|1013)+TRANS(1033|1055)+	Epidermal growth factor; EGF stimulates the growth of various epidermal and epithelial tissues in vivo and in vitro and of some fibroblasts in cell culture. Magnesiotropic hormone that stimulates magnesium reabsorption in the renal distal convoluted tubule via engagement of EGFR and activation of the magnesium channel TRPM6. Can induce neurite outgrowth in motoneurons of the pond snail Lymnaea st…	191810	1950	1950	1950	1950	1IVO	1IVO	1IVO	1JL9	1JL9	1JL9	1JL9	1NQL	1NQL	1NQL	1P9J	1P9J	1P9J	1P9J	2KV4	2KV4	2KV4	2KV4	321184	321185	321186	3NJP	3NJP	3NJP	A25531	A25531	A25531	AAH93731.1	AAI13462.1	AAR84237.1	AAS83395.1	AC004050	AC004050	AC004050	AC005509	AC005509	AC005509	AC005509	AFA26280.1	AK299306	AK299306
TIMP3	9606.ENSP00000266085	http://smart.embl.de/smart/DD2.cgi?smart=211:NTR(24|194)+	TIMP metallopeptidase inhibitor 3; Complexes with metalloproteinases (such as collagenases) and irreversibly inactivates them by binding to their catalytic zinc cofactor. May form part of a tissue-specific acute response to remodeling stimuli. Known to act on MMP-1, MMP-2, MMP-3, MMP-7, MMP-9, MMP-13, MMP-14 and MMP-15	313069	3CKI	3CKI	3CKI	7078	7078	7078	7078	AAA17672.1	AAA21815.1	AAB07547.1	AAB17602.1	AAB34532.1	AAB60373.1	AAC50393.1	AAH14277.1	AAP35494.1	AK314871	AK314871	AK314871	AK314871	AL023282	AL023282	AL023282	AL023282	B2RBY9	B2RBY9	B2RBY9	B2RBY9	BAG37386.1	BC014277	BC014277	BC014277	BC014277	BT006848	BT006848	BT006848	BT006848	CAA53813.1	CAA82918.1	CAB022187	CAG30479.1	CAI17996.1	CAI20115.1	CCDS13911.1	CCDS13911.1
IGF1R	9606.ENSP00000268035	http://smart.embl.de/smart/DD2.cgi?smart=1367:SIGNAL(1|30)+Pfam_Recep_L_domain(51|161)+FU(227|270)+Pfam_Recep_L_domain(352|466)+FN3(489|592)+FN3(611|814)+FN3(832|914)+TRANS(936|958)+TyrKc(999|1266)+	Insulin-like growth factor 1 receptor; Receptor tyrosine kinase which mediates actions of insulin-like growth factor 1 (IGF1). Binds IGF1 with high affinity and IGF2 and insulin (INS) with a lower affinity. The activated IGF1R is involved in cell growth and survival control. IGF1R is crucial for tumor transformation and survival of malignant cell. Ligand binding activates the receptor kinase, lea…	1IGR	1IGR	1IGR	1IGR	1JQH	1JQH	1JQH	1JQH	1K3A	1K3A	1K3A	1K3A	1M7N	1M7N	1M7N	1M7N	1P4O	1P4O	1P4O	1P4O	243095	285339	285340	285341	285342	285343	285344	2OJ9	2OJ9	2OJ9	2OJ9	2ZM3	2ZM3	2ZM3	2ZM3	3480	3480	3480	3480	3D94	3D94	3D94	3D94	3F5P	3F5P	3F5P
ERBB2	9606.ENSP00000269571	http://smart.embl.de/smart/DD2.cgi?smart=1255:SIGNAL(1|22)+Pfam_Recep_L_domain(52|173)+FU(232|275)+Pfam_Recep_L_domain(366|486)+FU(501|552)+FU(557|606)+TRANS(653|675)+TyrKc(720|976)+	V-erb-b2 erythroblastic leukemia viral oncogene homolog 2, neuro/glioblastoma derived oncogene homolog (avian); Protein tyrosine kinase that is part of several cell surface receptor complexes, but that apparently needs a coreceptor for ligand binding. Essential component of a neuregulin-receptor complex, although neuregulins do not interact with it alone. GP30 is a potential ligand for this recep…	1MFG	1MFG	1MFG	1MFG	1MFL	1MFL	1MFL	1MFL	1MW4	1MW4	1MW4	1N8Z	1N8Z	1N8Z	1N8Z	1OVC	1OVC	1OVC	1OVC	1QR1	1QR1	1QR1	1QR1	1S78	1S78	1S78	1S78	2064	2064	2064	2064	292653	292654	292655	292656	292657	292658	292659	292660	292661	292662	292663	292664	2A91	2A91	2A91
AKT1	9606.ENSP00000270202	http://smart.embl.de/smart/DD2.cgi?smart=480:PH(6|110)+S_TKc(150|408)+S_TK_X(409|476)+	V-akt murine thymoma viral oncogene homolog 1; AKT1 is one of 3 closely related serine/threonine- protein kinases (AKT1, AKT2 and AKT3) called the AKT kinase, and which regulate many processes including metabolism, proliferation, cell survival, growth and angiogenesis. This is mediated through serine and/or threonine phosphorylation of a range of downstream substrates. Over 100 substrate candidat…	179090	1H10	1H10	1H10	1H10	1UNP	1UNP	1UNP	1UNP	1UNQ	1UNQ	1UNQ	1UNQ	1UNR	1UNR	1UNR	1UNR	207	207	207	207	282218	282219	282220	282221	282222	282223	282224	282225	282226	282227	282228	2UVM	2UVM	2UVM	2UVM	2UZR	2UZR	2UZR	2UZR	2UZS	2UZS	2UZS	2UZS	3CQU	3CQU
EGFR	9606.ENSP00000275493	http://smart.embl.de/smart/DD2.cgi?smart=1210:SIGNAL(1|24)+Pfam_Recep_L_domain(57|168)+FU(228|270)+Pfam_Recep_L_domain(361|481)+FU(496|547)+FU(552|601)+TRANS(646|668)+TyrKc(712|968)+	Epidermal growth factor receptor; Receptor tyrosine kinase binding ligands of the EGF family and activating several signaling cascades to convert extracellular cues into appropriate cellular responses. Known ligands include EGF, TGFA/TGF-alpha, amphiregulin, epigen/EPGN, BTC/betacellulin, epiregulin/EREG and HBEGF/heparin-binding EGF. Ligand binding triggers receptor homo- and/or heterodimerizati…	1956	1956	1956	1956	1DNQ	1DNQ	1DNQ	1DNQ	1DNR	1DNR	1DNR	1DNR	1IVO	1IVO	1IVO	1IVO	1M14	1M14	1M14	1M14	1M17	1M17	1M17	1M17	1MOX	1MOX	1MOX	1MOX	1NQL	1NQL	1NQL	1NQL	1XKK	1XKK	1XKK	1XKK	1YY9	1YY9	1YY9	1YY9	1Z9I	1Z9I	1Z9I	1Z9I	2EB2	2EB2
FLT1	9606.ENSP00000282397	http://smart.embl.de/smart/DD2.cgi?smart=1338:SIGNAL(1|26)+IG(38|129)+IG(143|224)+IG(237|329)+IG(344|425)+IG(439|553)+IGc2(568|643)+IGc2(673|738)+TyrKc(827|1154)+	Fms-related tyrosine kinase 1 (vascular endothelial growth factor/vascular permeability factor receptor); Tyrosine-protein kinase that acts as a cell-surface receptor for VEGFA, VEGFB and PGF, and plays an essential role in the development of embryonic vasculature, the regulation of angiogenesis, cell survival, cell migration, macrophage function, chemotaxis, and cancer cell invasion. May play an…	1FLT	1FLT	1FLT	1QSV	1QSV	1QSV	1QSV	1QSZ	1QSZ	1QSZ	1QSZ	1QTY	1QTY	1QTY	1RV6	1RV6	1RV6	2321	2321	2321	2321	278154	2XAC	2XAC	2XAC	2XAC	3HNG	3HNG	3HNG	3HNG	4CKV	4CKV	4CKV	4CL7	4CL7	4CL7	5EX3	5EX3	5EX3	A3E342	A3E342	A3E342	A3E342	A3E344	A3E344	A3E344
KIT	9606.ENSP00000288135	http://smart.embl.de/smart/DD2.cgi?smart=976:SIGNAL(1|25)+IG_like(43|112)+IGc2(224|297)+IG(320|410)+Pfam_Ig_3(412|495)+TRANS(521|543)+TyrKc(589|924)+	V-kit Hardy-Zuckerman 4 feline sarcoma viral oncogene homolog; Tyrosine-protein kinase that acts as cell-surface receptor for the cytokine KITLG/SCF and plays an essential role in the regulation of cell survival and proliferation, hematopoiesis, stem cell maintenance, gametogenesis, mast cell development, migration and function, and in melanogenesis. In response to KITLG/SCF binding, KIT can acti…	1PKG	1PKG	1PKG	1PKG	1QZJ	1QZJ	1QZJ	1QZJ	1QZK	1QZK	1QZK	1QZK	1R01	1R01	1R01	1R01	1T45	1T45	1T45	1T45	1T46	1T46	1T46	1T46	2E9W	2E9W	2E9W	2EC8	2EC8	2EC8	2EC8	2IUH	2IUH	2IUH	2VIF	2VIF	2VIF	320142	320143	3815	3815	3815	3815	3G0E	3G0E	3G0E
ALB	9606.ENSP00000295897	http://smart.embl.de/smart/DD2.cgi?smart=609:SIGNAL(1|18)+ALBUMIN(20|205)+ALBUMIN(212|397)+ALBUMIN(404|595)+	Albumin; Serum albumin, the main protein of plasma, has a good binding capacity for water, Ca(2+), Na(+), K(+), fatty acids, hormones, bilirubin and drugs. Its main function is the regulation of the colloidal osmotic pressure of blood. Major zinc transporter in plasma, typically binds about 80% of all plasma zinc	1AO6	1AO6	1AO6	1AO6	1BJ5	1BJ5	1BJ5	1BJ5	1BKE	1BKE	1BKE	1BKE	1BM0	1BM0	1BM0	1BM0	1e+78	1e+78	1e+78	1e+78	1E7A	1E7A	1E7A	1E7A	1E7B	1E7B	1E7B	1E7B	1E7C	1E7C	1E7C	1E7C	1E7E	1E7E	1E7E	1E7E	1E7F	1E7F	1E7F	1E7F	1E7G	1E7G	1E7G	1E7G	1E7H	1E7H
PF4	9606.ENSP00000296029	http://smart.embl.de/smart/DD2.cgi?smart=101:SIGNAL(1|31)+SCY(38|98)+	Platelet factor 4; Released during platelet aggregation. Neutralizes the anticoagulant effect of heparin because it binds more strongly to heparin than to the chondroitin-4-sulfate chains of the carrier molecule. Chemotactic for neutrophils and monocytes. Inhibits endothelial cell proliferation, the short form is a more potent inhibitor than the longer form	1DN3	1DN3	1DN3	1DN3	1F9Q	1F9Q	1F9Q	1F9Q	1F9R	1F9R	1F9R	1F9R	1F9S	1F9S	1F9S	1F9S	1PFM	1PFM	1PFM	1PFM	1PFN	1PFN	1PFN	1PFN	1RHP	1RHP	1RHP	1RHP	320392	4R9W	4R9W	4R9W	4R9Y	4R9Y	4R9Y	4RAU	4RAU	4RAU	5196	5196	5196	5196	A60161	A60161	A60161	AAA60066.1
IGF1	9606.ENSP00000302665	http://smart.embl.de/smart/DD2.cgi?smart=195:SIGNAL(1|48)+IlGF(51|109)+	Insulin-like growth factor 1 (somatomedin C); The insulin-like growth factors, isolated from plasma, are structurally and functionally related to insulin but have a much higher growth-promoting activity. May be a physiological regulator of [1-14C]-2-deoxy-D-glucose (2DG) transport and glycogen synthesis in osteoblasts. Stimulates glucose transport in bone-derived osteoblastic (PyMS) cells and is …	1B9G	1B9G	1B9G	1B9G	1BQT	1BQT	1BQT	1BQT	1GF1	1GF1	1GF1	1GF1	1GZR	1GZR	1GZR	1GZR	1GZY	1GZY	1GZY	1GZY	1GZZ	1GZZ	1GZZ	1GZZ	1H02	1H02	1H02	1H02	1H59	1H59	1H59	1H59	1IMX	1IMX	1IMX	1IMX	1PMX	1PMX	1PMX	1PMX	1TGR	1TGR	1TGR	1TGR	1WQJ	1WQJ
S1PR1	9606.ENSP00000305416	http://smart.embl.de/smart/DD2.cgi?smart=382:Pfam_7TM_GPCR_Srsx(46|326)+Pfam_7tm_1(62|311)+	Sphingosine-1-phosphate receptor 1; G-protein coupled receptor for the bioactive lysosphingolipid sphingosine 1-phosphate (S1P) that seems to be coupled to the G(i) subclass of heteromeric G proteins. Signaling leads to the activation of RAC1, SRC, PTK2/FAK1 and MAP kinases. Plays an important role in cell migration, probably via its role in the reorganization of the actin cytoskeleton and the fo…	1901	1901	1901	1901	261121	3V2W	3V2W	3V2W	3V2W	3V2Y	3V2Y	3V2Y	3V2Y	A35300	A35300	A35300	AAA52336.1	AAC51905.1	AAF43420.1	AAH18650.1	AAK01993.1	AF022137	AF022137	AF022137	AF022137	AF233365	AF233365	AF233365	AF233365	AK312493	AK312493	AK312493	AK312493	AL109741	AL109741	AL109741	AL109741	AY011725	BAG35395.1	BC018650	BC018650	BC018650	BC018650	CAB010104	CAG46585.1	CAG47065.1
PLG	9606.ENSP00000308938	http://smart.embl.de/smart/DD2.cgi?smart=810:SIGNAL(1|19)+PAN_AP(20|97)+KR(101|183)+KR(184|264)+KR(273|354)+KR(375|456)+KR(479|562)+Tryp_SPc(580|803)+	Plasminogen; Plasmin dissolves the fibrin of blood clots and acts as a proteolytic factor in a variety of other processes including embryonic development, tissue remodeling, tumor invasion, and inflammation. In ovulation, weakens the walls of the Graafian follicle. It activates the urokinase-type plasminogen activator, collagenases and several complement zymogens, such as C1 and C5. Cleavage of f…	1B2I	1B2I	1B2I	1B2I	1BML	1BML	1BML	1BML	1BUI	1BUI	1BUI	1BUI	1CEA	1CEA	1CEA	1CEA	1CEB	1CEB	1CEB	1CEB	1DDJ	1DDJ	1DDJ	1DDJ	1HPJ	1HPJ	1HPJ	1HPJ	1HPK	1HPK	1HPK	1HPK	1I5K	1I5K	1I5K	1I5K	1KI0	1KI0	1KI0	1KI0	1KRN	1KRN	1KRN	1KRN	1L4D	1L4D
VEGFB	9606.ENSP00000311127	http://smart.embl.de/smart/DD2.cgi?smart=207:SIGNAL(1|19)+PDGF(45|126)+	Vascular endothelial growth factor B; Growth factor for endothelial cells. VEGF-B167 binds heparin and neuropilin-1 whereas the binding to neuropilin-1 of VEGF-B186 is regulated by proteolysis	269455	269456	269457	2C7W	2C7W	2C7W	2C7W	2VWE	2VWE	2VWE	2VWE	2XAC	2XAC	2XAC	7423	7423	7423	7423	AAA91462.1	AAA91463.1	AAB06274.1	AAC50721.1	AAH08818.1	AAL79001.1	ABY87555.1	AF468110	BC008818	BC008818	BC008818	BC008818	BC008818	CAB025499	CCDS58144.1	CCDS8062.1	CCDS8062.1	ENSG00000173511	ENSG00000173511	ENSP00000311127	ENSP00000311127	ENSP00000401550	ENSP00000442526	ENST00000309422	ENST00000426086	ENST00000541681	ENST00000543462	EU332866
MET	9606.ENSP00000317272	http://smart.embl.de/smart/DD2.cgi?smart=1408:SIGNAL(1|24)+Sema(52|496)+PSI(519|562)+IPT(562|655)+IPT(656|739)+IPT(741|854)+IPT(856|952)+TyrKc(1096|1355)+	Met proto-oncogene (hepatocyte growth factor receptor); Receptor tyrosine kinase that transduces signals from the extracellular matrix into the cytoplasm by binding to hepatocyte growth factor/HGF ligand. Regulates many physiological processes including proliferation, scattering, morphogenesis and survival. Ligand binding at the cell surface induces autophosphorylation of MET on its intracellular…	1FYR	1FYR	1FYR	1FYR	1R0P	1R0P	1R0P	1R0P	1R1W	1R1W	1R1W	1R1W	1SHY	1SHY	1SHY	1SHY	1SSL	1SSL	1SSL	1SSL	1UX3	1UX3	1UX3	1UX3	2G15	2G15	2G15	2G15	2RFN	2RFN	2RFN	2RFN	2RFS	2RFS	2RFS	2RFS	2UZX	2UZX	2UZX	2UZX	2UZY	2UZY	2UZY	2UZY	2WD1	2WD1
PDGFB	9606.ENSP00000330382	http://smart.embl.de/smart/DD2.cgi?smart=241:SIGNAL(1|20)+PDGF(95|182)+	Platelet-derived growth factor beta polypeptide; Growth factor that plays an essential role in the regulation of embryonic development, cell proliferation, cell migration, survival and chemotaxis. Potent mitogen for cells of mesenchymal origin (PubMed:26599395). Required for normal proliferation and recruitment of pericytes and vascular smooth muscle cells in the central nervous system, skin, lun…	1PDG	1PDG	1PDG	1PDG	313437	313438	313439	313440	3MJG	3MJG	3MJG	4HQU	4HQU	4HQU	4HQX	4HQX	4HQX	4QCI	4QCI	4QCI	5155	5155	5155	5155	A94276	A94276	A94276	A9UJN9_HUMAN	A9UJP0_HUMAN	AAA60349.1	AAA60552.1	AAA60553.1	AAA98793.1	AAH29822.1	AAH77725.1	BC029822	BC029822	BC029822	BC029822	BC077725	BC077725	BC077725	BC077725	Becaplermin	Becaplermin	Becaplermin
HSP90AA1	9606.ENSP00000335153	http://smart.embl.de/smart/DD2.cgi?smart=854:HATPase_c(162|316)+Pfam_HSP90(318|854)+	Heat shock protein 90kDa alpha (cytosolic), class A member 1; Molecular chaperone that promotes the maturation, structural maintenance and proper regulation of specific target proteins involved for instance in cell cycle control and signal transduction. Undergoes a functional cycle that is linked to its ATPase activity. This cycle probably induces conformational changes in the client proteins, th…	140573	140574	140576	1BYQ	1BYQ	1BYQ	1BYQ	1OSF	1OSF	1OSF	1OSF	1UY6	1UY6	1UY6	1UY6	1UY7	1UY7	1UY7	1UY7	1UY8	1UY8	1UY8	1UY8	1UY9	1UY9	1UY9	1UY9	1UYC	1UYC	1UYC	1UYC	1UYD	1UYD	1UYD	1UYD	1UYE	1UYE	1UYE	1UYE	1UYF	1UYF	1UYF	1UYF	1UYG	1UYG	1UYG
HIF1A	9606.ENSP00000338018	http://smart.embl.de/smart/DD2.cgi?smart=826:HLH(23|78)+PAS(87|153)+PAS(230|296)+PAC(302|345)+Pfam_HIF-1(549|582)+Pfam_HIF-1a_CTAD(787|826)+	Hypoxia inducible factor 1, alpha subunit (basic helix-loop-helix transcription factor); Functions as a master transcriptional regulator of the adaptive response to hypoxia. Under hypoxic conditions, activates the transcription of over 40 genes, including erythropoietin, glucose transporters, glycolytic enzymes, vascular endothelial growth factor, HILPDA, and other genes whose protein products in…	1D7G	1D7G	1D7G	1H2K	1H2K	1H2K	1H2L	1H2L	1H2L	1H2M	1H2M	1H2M	1L3E	1L3E	1L3E	1L8C	1L8C	1L8C	1L8C	1LM8	1LM8	1LM8	1LQB	1LQB	1LQB	280596	280597	280598	280599	2ILM	2ILM	2ILM	3091	3091	3091	3091	3HQR	3HQR	3HQR	3HQU	3HQU	3HQU	4AJY	4AJY	4AJY	4H6J
PTK2	9606.ENSP00000341189	http://smart.embl.de/smart/DD2.cgi?smart=1065:B41(31|258)+TyrKc(422|676)+Pfam_Focal_AT(927|1065)+	PTK2 protein tyrosine kinase 2; Non-receptor protein-tyrosine kinase that plays an essential role in regulating cell migration, adhesion, spreading, reorganization of the actin cytoskeleton, formation and disassembly of focal adhesions and cell protrusions, cell cycle progression, cell proliferation and apoptosis. Required for early embryonic development and placenta development. Required for emb…	1K04	1K04	1K04	1K04	1K05	1K05	1K05	1K05	1MP8	1MP8	1MP8	1MP8	1OW6	1OW6	1OW6	1OW6	1OW7	1OW7	1OW7	1OW7	1OW8	1OW8	1OW8	1OW8	2ETM	2ETM	2ETM	2ETM	2IJM	2IJM	2IJM	2IJM	2RA7	336087	336088	336089	336090	336091	336092	336093	336094	336095	336096	336097	336098	336099
KCNJ11	9606.ENSP00000345708	http://smart.embl.de/smart/DD2.cgi?smart=390:Pfam_IRK(36|367)+	Potassium inwardly-rectifying channel, subfamily J, member 11; This receptor is controlled by G proteins. Inward rectifier potassium channels are characterized by a greater tendency to allow potassium to flow into the cell rather than out of it. Their voltage dependence is regulated by the concentration of extracellular potassium; as external potassium is raised, the voltage range of the channel …	267774	267775	267776	267777	3767	3767	3767	A57616	A57616	AAH64497.1	AAI12359.1	AC124798	AC124798	AK301550	AK301550	AK314943	B2RC52_HUMAN	B4DWI4	B4DWI4	BAA09131.1	BAG37449.1	BC040617	BC040617	BC064497	BC064497	BC064497	BC112358	BC112358	BC112358	BIR	BIR	BIR	BIR	CCDS31436.1	CCDS31436.1	CCDS53606.1	CCDS53606.1	D50582	D50582	D50582	D50582	DEND syndrome	DIABETES MELLITUS, TRANSIENT NEONA [#610582]	E9PNK0	E9PNK0	E9PNK0_HUMAN
SRC	9606.ENSP00000350941	http://smart.embl.de/smart/DD2.cgi?smart=536:SH3(87|144)+SH2(149|239)+TyrKc(270|519)+	V-src sarcoma (Schmidt-Ruppin A-2) viral oncogene homolog (avian); Non-receptor protein tyrosine kinase which is activated following engagement of many different classes of cellular receptors including immune response receptors, integrins and other adhesion receptors, receptor protein tyrosine kinases, G protein- coupled receptors as well as cytokine receptors. Participates in signaling pathways …	1A07	1A07	1A07	1A07	1A08	1A08	1A08	1A08	1A09	1A09	1A09	1A09	1A1A	1A1A	1A1A	1A1A	1A1B	1A1B	1A1B	1A1B	1A1C	1A1C	1A1C	1A1C	1A1E	1A1E	1A1E	1A1E	1FMK	1FMK	1FMK	1FMK	1HCS	1HCS	1HCS	1HCS	1HCT	1HCT	1HCT	1HCT	1KSW	1KSW	1KSW	1KSW	1O41	1O41
ARNT	9606.ENSP00000351407	http://smart.embl.de/smart/DD2.cgi?smart=789:HLH(95|148)+PAS(163|230)+PAS(349|417)+PAC(424|467)+	Aryl hydrocarbon receptor nuclear translocator; Required for activity of the Ah (dioxin) receptor. This protein is required for the ligand-binding subunit to translocate from the cytosol to the nucleus after ligand binding. The complex then initiates transcription of genes involved in the activation of PAH procarcinogens. The heterodimer with HIF1A or EPAS1/HIF2A functions as a transcriptional re…	1D7G	1D7G	1D7G	1D7G	1X0O	1X0O	1X0O	1X0O	261801	261802	261803	261804	261805	261806	2A24	2A24	2A24	2A24	2ARN	2ARN	2ARN	2ARN	2B02	2B02	2B02	2B02	2HV1	2HV1	2HV1	2HV1	2K7S	2K7S	2K7S	2K7S	3F1N	3F1N	3F1N	3F1N	3F1O	3F1O	3F1O	3F1O	3F1P	3F1P	3F1P	3F1P
JUN	9606.ENSP00000360266	http://smart.embl.de/smart/DD2.cgi?smart=331:Pfam_Jun(5|241)+BRLZ(250|314)+	Jun proto-oncogene; Transcription factor that recognizes and binds to the enhancer heptamer motif 5'-TGA[CG]TCA-3'. Promotes activity of NR5A1 when phosphorylated by HIPK3 leading to increased steroidogenic gene expression upon cAMP signaling pathway stimulation. Involved in activated KRAS-mediated transcriptional activation of USP28 in colorectal cancer (CRC) cells (PubMed:24623306). Binds to th…	1A02	1A02	1A02	1FOS	1FOS	1FOS	1JNM	1JNM	1JNM	1JNM	2018-06-01	2018-06-01	2018-06-01	2018-06-01	1S9K	1S9K	1S9K	1T2K	1T2K	1T2K	3725	3725	3725	3725	A31264	A31264	A31264	AAA59197.1	AAH06175.1	AAH09874.2	AAH68522.1	AAO22993.1	AAV38564.1	AL136985	AL136985	AL136985	AL136985	AP-1	AP-1	AP-1	AP-1	AP1	AP1	AY217548	AY217548	AY217548
MMP9	9606.ENSP00000361405	http://smart.embl.de/smart/DD2.cgi?smart=707:SIGNAL(1|19)+Pfam_PG_binding_1(38|94)+ZnMc(112|445)+FN2(223|271)+FN2(281|329)+FN2(340|388)+Pfam_PT(472|507)+HX(521|565)+HX(567|608)+HX(613|659)+HX(661|704)+	Matrix metallopeptidase 9 (gelatinase B, 92kDa gelatinase, 92kDa type IV collagenase); May play an essential role in local proteolysis of the extracellular matrix and in leukocyte migration. Could play a role in bone osteoclastic resorption. Cleaves KiSS1 at a Gly-|-Leu bond. Cleaves type IV and type V collagen into large C-terminal three quarter fragments and shorter N-terminal one quarter fragm…	1GKC	1GKC	1GKC	1GKC	1GKD	1GKD	1GKD	1GKD	1ITV	1ITV	1ITV	1ITV	1L6J	1L6J	1L6J	1L6J	1LKG	1LKG	1LKG	1LKG	2OVX	2OVX	2OVX	2OVX	2OVZ	2OVZ	2OVZ	2OVZ	2OW0	2OW0	2OW0	2OW0	2OW1	2OW1	2OW1	2OW1	2OW2	2OW2	2OW2	2OW2	310833	4318	4318	4318	4318	4H1Q
TEK	9606.ENSP00000369375	http://smart.embl.de/smart/DD2.cgi?smart=1124:SIGNAL(1|22)+Pfam_Ig_Tie2_1(23|118)+IG_like(128|209)+EGF(219|252)+EGF(267|299)+IG_like(356|442)+FN3(444|528)+FN3(543|625)+FN3(639|721)+TRANS(748|770)+TyrKc(824|1092)+	TEK tyrosine kinase, endothelial; Tyrosine-protein kinase that acts as cell-surface receptor for ANGPT1, ANGPT2 and ANGPT4 and regulates angiogenesis, endothelial cell survival, proliferation, migration, adhesion and cell spreading, reorganization of the actin cytoskeleton, but also maintenance of vascular quiescence. Has anti-inflammatory effects by preventing the leakage of proinflammatory plas…	1FVR	1FVR	1FVR	1FVR	2GY5	2GY5	2GY5	2GY5	2GY7	2GY7	2GY7	2GY7	2OO8	2OO8	2OO8	2OO8	2OSC	2OSC	2OSC	2OSC	2P4I	2P4I	2P4I	2P4I	2WQB	2WQB	2WQB	2WQB	336868	336869	336870	336871	336872	3BEA	3BEA	3BEA	3L8P	3L8P	3L8P	3L8P	4K0V	4K0V	4K0V	4X3J	4X3J	4X3J
RAPGEF3	9606.ENSP00000373864	http://smart.embl.de/smart/DD2.cgi?smart=923:DEP(111|186)+cNMP(245|364)+RasGEFN(383|511)+RasGEF(658|923)+	Rap guanine nucleotide exchange factor (GEF) 3; Guanine nucleotide exchange factor (GEF) for RAP1A and RAP2A small GTPases that is activated by binding cAMP. Through simultaneous binding of PDE3B to RAPGEF3 and PIK3R6 is assembled in a signaling complex in which it activates the PI3K gamma complex and which is involved in angiogenesis. Plays a role in the modulation of the cAMP-induced dynamic co…	10411	10411	10411	24927	24950	274125	274126	274127	274128	274129	274130	274131	274132	274133	274134	A8K2G5	A8K2G5	A8K2G5	AAC83381.1	AAD02890.1	AAD12740.1	AAH17728.2	AC004241	AC004241	AC004241	AC137054	AC137054	AC137054	AF103905	AF103905	AF103905	AF103905	AK055502	AK092448	AK290230	AK290230	AK290230	B3KP15_HUMAN	BAG51527.1	BC017728	BC017728	BC017728	BC017728	CAB004386	CAMP-GEFI	CAMP-GEFI
RAPGEF4	9606.ENSP00000380271	http://smart.embl.de/smart/DD2.cgi?smart=1011:cNMP(43|162)+DEP(216|291)+cNMP(356|475)+RasGEFN(495|634)+Pfam_RA(668|747)+RasGEF(768|1010)+	Rap guanine nucleotide exchange factor (GEF) 4; Guanine nucleotide exchange factor (GEF) for RAP1A, RAP1B and RAP2A small GTPases that is activated by binding cAMP. Seems not to activate RAB3A. Involved in cAMP-dependent, PKA- independent exocytosis through interaction with RIMS2 (By similarity)	11069	11069	11069	11069	307560	307561	307562	307563	AAD03422.1	AAH24004.1	AAH40183.1	AAY15071.1	AAY24186.1	AB027471	AB027471	AB027471	AB027471	AC009484	AC009484	AC009484	AC009484	AC018712	AC018712	AC018712	AC018712	AC019046	AC019046	AC019046	AC104086	AC104086	AC104086	AC104086	AK294433	AK294445	AK294445	AK294445	AK294445	AK294914	AK296340	AK296340	AK296340	AK296340	AK304278	AK304278	AK304278	AK304278
CREB1	9606.ENSP00000387699	http://smart.embl.de/smart/DD2.cgi?smart=341:Pfam_pKID(113|155)+BRLZ(281|339)+	cAMP responsive element binding protein 1; Phosphorylation-dependent transcription factor that stimulates transcription upon binding to the DNA cAMP response element (CRE), a sequence present in many viral and cellular promoters. Transcription activation is enhanced by the TORC coactivators which act independently of Ser-133 phosphorylation. Involved in different cellular processes including the …	1385	1385	1385	1385	2LXT	2LXT	2LXT	308391	308392	308393	308394	308395	308396	308397	308398	308399	308400	308401	A37340	A37340	A37340	AAA35715.1	AAA35716.1	AAA35717.1	AAB20597.1	AAD13869.1	AAH10636.1	AAH95407.1	AAQ24858.1	AAV38316.1	AAX88961.1	AAX93174.1	AK302333	AK312747	AK315226	AY347527	AY347527	AY347527	AY347527	B37340	B37340	B37340	B7Z7P1_HUMAN	BAG35615.1	BAG37655.1	BAH13677.1
IGF2	9606.ENSP00000391826	http://smart.embl.de/smart/DD2.cgi?smart=236:IlGF(86|140)+Pfam_IGF2_C(168|222)+	Insulin-like growth factor 2 (somatomedin A); The insulin-like growth factors possess growth-promoting activity. In vitro, they are potent mitogens for cultured cells. IGF-II is influenced by placental lactogen and may play a role in fetal development	1GF2	1GF2	1GF2	1GF2	1IGL	1IGL	1IGL	1IGL	266983	266984	266985	266986	266987	266988	266989	266990	266991	270050	2L29	2L29	2L29	2L29	2V5P	2V5P	2V5P	2V5P	3481	3481	3481	3481	3E4Z	3E4Z	3E4Z	3E4Z	3KR3	3KR3	3KR3	3KR3	AAA52443.1	AAA52536.1	AAA52544.1	AAA52545.1	AAA60088.1	AAB34155.1	AAG17220.1	AAH00531.1
RHOA	9606.ENSP00000400175	http://smart.embl.de/smart/DD2.cgi?smart=193:RHO(8|181)+	Ras homolog family member A; Regulates a signal transduction pathway linking plasma membrane receptors to the assembly of focal adhesions and actin stress fibers. Involved in a microtubule-dependent signal that is required for the myosin contractile ring formation during cell cycle cytokinesis. Plays an essential role in cleavage furrow formation. Required for the apical junction formation of ker…	1A2B	1A2B	1A2B	1A2B	1CC0	1CC0	1CC0	1CXZ	1CXZ	1CXZ	1DPF	1DPF	1DPF	1DPF	1FTN	1FTN	1FTN	1FTN	1KMQ	1KMQ	1KMQ	1KMQ	1LB1	1LB1	1LB1	1LB1	1OW3	1OW3	1OW3	1S1C	1S1C	1S1C	1TX4	1TX4	1TX4	1X86	1X86	1X86	1XCG	1XCG	1XCG	1XCG	2RGN	2RGN	2RGN	315474
[truncated: 1,052 more columns]
